# Supplementary material for: A Nutrigenetic Strategy for Reducing Blood Lipids and Low-Grade Inflammation in Adults with Obesity and Overweight
Source: Nutrients. 2023 Oct 10;15(20):4324. doi: 10.3390/nu15204324 (PMC10609523; doi:10.3390/nu15204324)
Supplement: Supplementary file 1 [file nutrients-15-04324-s001.zip]

Archive with 1 entries (1 files):
- nutrients-2661494-supplementary.pdf
